# Supplementary material for: Changes in academic performance in the online, integrated system-based curriculum implemented due to the COVID-19 pandemic in a medical school in Korea
Source: J Educ Eval Health Prof. 2021 Sep 23;18:24. doi: 10.3352/jeehp.2021.18.24 (PMC8616727; doi:10.3352/jeehp.2021.18.24)
Supplement: Supplementary file 1 [file jeehp-18-24-dataset1.xlsx]

## Sheet: M1
ID	Introduction to Clinical Medicine	Musculoskeletal System	Medical Neuroscience	Neuropsychiatry and Behavioral Science	Sensory System
19001	79.17	69.14	64.19	72.11	74.295
19002	82.29	78.88	79.6267	73.27	74.845
19003	92.71	86.4	87.2833	85.86	93.15
19004	70.83	64.1533	64.3167	75.685	74.37
19005	82.29	79.2867	81.7633	84.645	88.79
19006	92.71	87.27	84.4333	90.535	92.7
19007	86.46	62.9767	51.23	62.59	60.665
19008	73.96	75.2933	68.2167	67.98	71.655
19009	88.54	85.22	81.75	84.14	88.595
19010	86.46	87.7667	80.99	84.91	92.315
19011	78.13	81.97
19012	92.71	81.0467	83.3033	81.575	89.9
19013	78.13	78.5367	80.1767	70.535	77.895
19014	89.58	84.1067	76.61	82.355	87.075
19015	92.71	83.8333	89.53	87.085	88.945
19016	87.5	87.4433	86.9067	84.02	88.295
19017	86.46	73.6233	80.79	76.015	83.975
19018	81.25	71.6567	67.5633	71.22	75.845
19019	79.17	70.7733	57.99	65.835	76.375
19020	87.5	86	79.8933	75.625	84.545
19021	86.46	82.5967	75.1433	77.89	87.275
19022	92.71	84.3833	86.5533	83.305	88.685
19023	84.38	79.7767	81.8667	81.395	84.3
19024	93.75	85.79	84.46	87.47	93.345
19025	94.79	90.0167	87.5367	88.425	91.84
19026	89.58	88.49	84.1733	89.195	95.5
19027	83.33	75.5233	79.19	83.515	87.24
19028	82.29	69.32	57.9567	66.43	76.305
19029	96.88	94.6167	84.6933	88.36	91.065
19030	95.83	90.1467	86.5033	88.87	92.065
19031	88.54	85.5833	88.1833	85.3	93.865
19032	85.42	79.8	72.01	76.73	78.615
19033	83.33	76.62	80.1233	81.015	79.36
19034	94.79	90.6633	86.1833	88.48	93.035
19035	80.21	74.7333	75.9633	75.445	82.25
19036	88.54	78.8467	72.8867	78.72	85.33
19037	85.42	75.4767	70.22	79.91	79.905
19038	90.63	74.2867	68.6133	76.605	74.205
19039	93.75	87.33	85.41	89.075	91.425
19040	90.63	92.09	92.7267	88.305	95.085
19041	89.58	86.4433	81.47	81.395	90.26
19042	90.63	83.4833	81.34	83.63	89.485
19043	91.67	77.04	71.2767	82.945	83.025
19044	85.42	73.6467	74.7667	74.61	78.39
19045	90.63	81.8867	81.0067	81.07	89.545
19046	89.58	81.7767	79.0133	78.895	82.575
19047	83.33	72.2467	73.94	74.61	80.83
19048	83.33	79.4067	70.54	75.27	80.89
19049	84.38	67.6033	67.1867	75.595	72.79
19050	92.71	77.53	78.0233	80.565	82.785
19051	90.63	86.5933	87.7233	85.03	92.345
19052	86.46	88.7133	86.2967	86.25	90.26
19053	92.71	89.82	87.4467	84.14	90.93
19054	82.29	68.9	73.1033	74.555	77.315
19055	91.67	78.7833	78.7167	82.355	84.36
19056	93.75	82.73	84.5667	86.19	90.485
19057	72.92	68.34	68.2333	66.25	76.04
19058	82.29	65.3633	61.6267	66.25	70.685
19059	92.71	90.5533	90.42	90.48	94.34
19060	87.5	70.69	68.7133	70.09	73.77
19061	88.54	87.47	90.4933	88.48	88.515
19062	83.33	64.1633	73.2733	81.46	84.44
19063	87.5	71.1933
19064	88.54	84.5633	82.8533	78.395	85.525
19065	84.38	69.7367	61.12	63.63	68.905
19066	90.63	90.9967	82.44	84.91	89.935
19067	89.58	80.56	79.5833	84.91	87.49
19068	86.46	80.3367	77.0367	76.16	81
19069	89.58	66.0233	64.14	74.165	85.55
19070	90.63	80.8267	73.96	81.015	84.105
19071	91.67	80.0967	84.0633	88.425	88.71
19072	92.71	89.7267	86.2167	88.425	93.95
19073	94.79	85.3867	85.5	84.52	89.425
19074	83.33	79.4667	77	80.565	90.32
19075	88.54	80.1133	84.4767	84.855	87.38
19076	88.54	72.0867	67.61	61.605	75.705
19077	90.63	81.13	86.26	83.245	89.765
19078	82.29	65.5	64.15	75.565	80.59
19079	87.5	89.03	81.7633	88.425	95.31
19080	83.33	59.5667	64.4867	70.06	81.475
19081	92.71	82.1333	75.7867	84.195	80.715
19082	86.46	81.7933	69.5967	74.23	81.775
19083	89.58	80.8133	82.28	76.34	90.675
19084	97.92	91.6	94.5567	94.315	97.89
19085	91.67	80.98	77.7567	85.415	86.85
19086	89.58	90.4733	90.79	92.645	97.525
19087	86.46	83.4267	74.7133	81.015	84.69
19088	93.75
19089	85.42	84.4833	78.36	73.155	77.82
19090	87.5	70.66	75.7733	81.785	74.535
19091	89.58	83.2733	83.2467	78.45	90.29
19092	88.54	80.51	86.39	87.47	89.875
19093	88.54	77.44	78.79	72.38	85.675
19094	79.17	68.6167	70.91	70.98	78.17
19095	84.38	65.6067	77.8433	73.095	80.67
19096	91.67	81.9833	72.97	76.34	79.7
19097	83.33	82.6433	76.06	84.465	77.655
19098	91.67	90.46	90.6467	87.98	95.755
19099	93.75	88.1767	86.53	84.075	92.14
19100	90.63	89.7133	85.06	86.695	91.9
19101	81.25	77.83	81.5167	76.665	87.045
19102	93.75	92.1	89.2667	88.81	94.76
19103	93.75	80.15	85.2933	86.755	89.01
19104	86.46	69.44	74.75	75	81.425
20001	74.47	57.92	52.73	68.39	67.475
20002	73.4	50.345	38.19	65.915	55.19
20003	64.89	52.875	43.0867	68.21	57.205
20004	96.81	92.125	91.44	93.11	91.46
20005	76.6	63.495	63.5767	68.345	61.06
20006	72.34	62.45	50.48	61.91	66.92
20007	89.36	82.155	74.8333	78.975	75.14
20008	67.02	71.39	60.28	71.14	64.565
20009	81.91	72.115	65.02	80.23	69.46
20010	71.28	76.34	58.6867	74.425	70.53
20011	95.74	75	81.5833	81.27	84.48
20012	87.23	77	79.37	79.06	80.345
20013	91.49	86.675	78.88	86.135	89.965
20014	86.17	71.61	71.7233	70.82	71.92
20015	62.77	65.165	54.6867	76.765	69.605
20016	91.49	86.16	81.96	88.065	87.62
20017	74.47	64.885	59.2	82.44	69.505
20018	82.98	86.58	82.1533	83.475	91.41
20019	70.21	82.69	61.68	74.425	73.97
20020	76.6	73.87	68.18	76.635	74.6
20021	85.11	78.65	73.6467	80.28	83.23
20022	82	79	78.9067	76.72	77.875
20023	82.98	83.045	77.2667	78.565	85.73
20024	77.66	81.56	79.91	85.59	85.975
20025	94.68	88.975	83.7667	87.39	89.34
20026	77.66	76.115	68.9833	77.625	69.82
20027	93.62	86.38	85.5033	84.96	89.185
20028	96.81	90.94	85.14	90.455	92.63
20029	88.3	89.475	85.4133	86.63	90.58
20030	69.15	54.215	54.74	63.12	63.23
20031	98.94	84.39	80.88	86.76	85.57
20032	77.66	82.355	76.3033	80.775	85.57
20033	69.15	62.74	43.6767	66.995	55.025
20034	78.72	84.79	82.9967	83.745	67.64
20035	71.28	71.33	65.67	68.26	71.005
20036	88.3	81.045	77.0967	81.63	85.26
20037	93.62	91.22	83.4867	84.555	93.25
20038	72.34	67.06	57.4767	69.56	64.125
20039	79.79	75.135	68.7467	82.98	79.225
20040	86.17	84.16	70.3767	75.055	83.535
20041	79.79	87.51	80.48	84.96	87.62
20042	94.68	91.495	88.8133	92.615	91.38
20043	87.23	76.225	73.7567	80.595	83.62
20044	85.11	77.95	70.02	80.86	81.665
20045	86.17	80.69	68.8267	80.415	81.355
20046	87.23	84.12	74.5933	84.78	85.26
20047	81.91	86.695	82.36	85.145	87.605
20048	90.43	86.935	81.69	84.105	83.305
20049	73.4	61.69	72.8633	75.415	75.625
20050	81.91	77.95	70.9667	82.44	84.01
20051	90.43	86.955	81.5967	86.94	88.075
20052	85.11	78.84	81.9367	76.72	85.73
20053	81.91	90.345	86.9333	84.735	84.72
20054	78.72	56.14	58.05	70.78	70.94
20055	89.36	89.83	83.84	89.105	89.115
20056	80.85	82.355	65.18	83.745	76.98
20057	85.11	87.53	77.63	89.285	90.745
20058	79.79	81.36	73.2967	81.45	76.015
20059	80.85	70.835	60.1633	78.07	67.555
20060	94.68	94.07	85.4433	87.75	89.02
20061	88.3	79.34	76.4967	86.76	83.325
20062	86.17	81.1	75.5433	84.42	83.62
20063	78.72	77.385	63.98	78.615	79.71
20064	92.55	84.37	77.1933	81.945	79.79
20065	84.04	46.99	55.98	60.065	48.585
20066	78.72	74.465	65.6033	79.11	78.835
20067	72.34	76.6	62.5933	77.445	82.38
20068	69.15	62.185	54.4467	68.57	68.35
20069	80.85	82.99	77.06	82.485	87.925
20070	87.23	82.47	73.4033	81.765	83.375
20071	79.79	82.395	71.52	82.44	78.135
20072	87.23	79.595	79.4133	81.9	81.355
20073	74.47	70.975	70.9633	70.865	71.395
20074	86.17	78.445	75.3133	77.445	81.815
20075	85.11	84.435	71.55	82.44	82.605
20076	90.43	85.94	74.6133	83.61	89.1
20077	77.66	86.715	83.7067	87.17	87.455
20078	79.79	40.135	28.2567	51.555	55.79
20079	90.43	86.695	74.78	80.955	88.87
20080	78.72	74.745	78.1633	77.08	78.215
20081	91.49	85.785	82.8733	87.435	91.215
20082	75.53	72.925	63.27	77.035	76.26
20083	95.74	89.81	78.9933	86.63	88.71
20084	81.91	80.25	84.4133	80.23	77.45
20085	78.72	79.14	64.04	77.89	78.845
20086	84.04	69.835	69.5133	77.26	76.015
20087	76.6	68.82	49.1833	71.725	61.91
20088	81.91	77.97	71.2367	80.46	82.36
20089	93.62	86.915	86.2233	82.575	93.25
20090	87.23	85.31	73.9767	86.085	79.4
20091	80.85	86.675	80.6333	86.445	82.755
20092	88.3	89.235	84.3467	86.58	91.685
20093	91.49	88.62	84.13	85.455	89.1
20094	70.21	78.425	63.08	70.915	66.935
20095	87.23	85.23	77.1233	82.26	82.285
20096	82.98	76.5	70.9467	81.945	77.805
20097	96.81	93.18	86.2467	84.24	93.725
20098	91.49	74.75	77.6333	74.695	65.33
20099	87.23	68.63	66.6067	82.21	68.255
20100	71.28	65.52	53.24	71.59	69
20101	88.3	88.31	81.4167	87.8	86.205

## Sheet: M2
ID	Respiratory Medicine	Gastroenterology	Endocrinology and Metabolism	Reproductive Medicine	Kidney and Urinary Tract	Immunology	Infectious Disease	Hematology and Oncology	Occupational Disease and Injury	Birth and Growth	Geriatrics
19001	86.18	87.78	91.43	77.78	91.43	76.04	70.37	89.58	77	91.71	93.94
19002	75.76	79.19	69.66	68.98	69.39	64.58	66.67	69.45	67.5	80.22	86.36
19003	92.46	92.6	81.89	40.28	70.39
19004	78.09	73.6	70.32	68.52	73.75	77.08	62.96	75.24	70.5	78.17	68.18
19005	88.52	86.73	80.66	75.46	86.79	89.58	74.07	86.81	75.5	94.49	96.97
19006	74.49	80.78	68.99	72.22	78.33	78.13	70.37	81.02	59	81.11	90.91
19007	65.68	66.63	71.57	66.2	68.86	84.38	74.07	82.41	65	72.14	78.79
19008	87.45	80.33	80.02	70.83	88.19	93.75	85.19	84.96	76	90.43	93.94
19009	95.26	95.02	85.78	92.13	96.06	92.71	85.19	90.74	88	93.46	95.45
19010	88.18	90.1	79.33	74.07	88.15	78.13	74.07	87.27	77.5	94.74	95.45
19011	71.82	73.55	62.6	61.11	67.4
19012	76.56	79.82	72.25	68.52	79.93	76.04	74.07	81.25	71.5	81.76	81.82
19013	85.58	85.27	83.86	82.87	86.52	86.46	81.48	85.19	71.5	88.51	92.42
19014	76.89	77.9	74.84	69.44	75.89	72.92	70.37	74.31	60.5	83.25	83.33
19015	80.03	86.51	83.24	80.56	85.13	85.42	77.78	86.11	75.5	94.1	89.39
19016	90.72	92.8	89.02	83.8	85.93	91.67	74.07	90.74	84	94.1	92.42
19017	84.65	91.06	85.82	83.8	88.71	88.54	81.48	85.19	76.5	93.3	95.45
19018	78.83	82.51	80.64	75.93	80.46	78.13	74.07	78.94	67	84.53	89.39
19019	88.18	94.11	89.04	91.2	92.37	79.17	62.96	79.86	72	78.55	90.91
19020	85.24	88.41	83.2	81.94	87.83	89.58	81.48	90.74	80.5	94.66	95.45
19021	79.64	80.47	79.38	70.37	78.45	78.13	81.48	87.27	73	91.07	86.36
19022	64.74	67.65	61.92	63.89	71.9	80.21	74.07	84.03	65	82.4	92.42
19023	67.74	76.5	72.2	66.2	71.71	71.88	74.07	81.95	66	76.67	81.82
19024	94.93	91.18	85.8	78.7	91.66	90.63	81.48	90.74	83	93.38	92.42
19025	68.68	75.47	69.01	64.35	76.18	66.67	59.26	74.54	69.5	81.58	84.85
19026	68.81	71.2	82.6	59.72	68.57
19027	88.65	90.09	83.19	81.48	86.68	79.17	81.48	90.05	84.5	92.99	89.39
19028	87.85	88.22	86.44	84.72	81.53	84.38	81.48	90.74	85.5	90.43	87.88
19029	74.02	74.74	77.42	61.57	77.79	76.04	70.37	80.09	70	82.48	84.85
19030	78.29	86.03	80.62	81.48	86.43	82.29	74.07	89.12	68.5	87.09	87.88
19031	74.62	80.28	78.04	66.2	87.56	72.92	59.26	83.57	66.5	82.35	90.91
19032	90.79	89.31	83.24	87.5	91.69	93.75	81.48	88.89	81	92.44	92.42
19033	85.98	85.36	84.53	84.72	88.57	86.46	74.07	89.58	76.5	87.31	86.36
19034	80.03	81.25	81.32	75.46	75.24	88.54	81.48	85.42	77	91.07	89.39
19035	82.83	81.96	74.86	75.93	85.22	81.25	77.78	87.5	72.5	91.88	95.45
19036	92.93	91.12	86.44	73.15	89.58	79.17	59.26	89.82	71.5	87.69	86.36
19037	84.58	89.52	83.23	75.93	86.88	81.25	74.07	88.89	79.5	92.27	95.45
19038	80.23	84.24	71.61	72.69	81.86	72.92	66.67	78.24	64.5	85.43	89.39
19039	80.63	75.95	87.07	67.59	80	85.42	77.78	89.82	81	88.46	93.94
19040	90.12	88.43	87.1	74.07	86.94	96.88	77.78	88.43	83	89.58	90.91
19041	73.35	75.68	63.9	69.91	77.85	76.04	74.07	78.71	58	78.08	84.85
19042	88.65	85.68	86.45	87.04	88.19	92.71	85.19	84.73	75.5	90.34	92.42
19043	89.05	90.03	89.68	87.04	88.39	89.58	88.89	92.36	84	95.94	96.97
19044	80.5	87.49	75.48	71.3	82.87	84.38	66.67	88.89	76	93.46	89.39
19045	87.85	84.15	77.43	75.93	86.33	87.5	74.07	90.28	76	88.76	93.94
19046	82.1	85.82	80.66	74.07	83.92	86.46	77.78	88.66	79.5	87.4	89.39
19047	90.72	90.24	86.45	83.33	89.1	92.71	81.48	89.35	77	95.39	90.91
19048	87.92	89.25	85.79	83.8	88.22	88.54	85.19	89.58	77	94.58	89.39
19049	71.35	70.29	61.29	71.76	73.63	69.79	70.37	75.7	69.5	79.92	87.88
19050	84.65	87.68	87.76	80.09	92.14	93.75	77.78	85.88	78.5	94.1	87.88
19051	79.03	85.58	74.2	77.78	83.89	80.21	81.48	85.65	71.5	86.29	93.94
19052	84.78	84.93	86.46	80.56	89.28	88.54	77.78	82.18	81	91.33	95.45
19053	87.85	84.54	76.17	72.69	85.15	79.17	92.59	85.65	77	89.49	92.42
19054	88.85	91.97	85.79	81.48	87.09	92.71	85.19	92.36	83	94.83	92.42
19055	86.91	91.8	90.34	86.57	94.42	94.79	88.89	92.83	86	96.97	98.48
19056	82.44	84.38	78.69	78.24	83.32	84.38	77.78	82.64	73	87.74	81.82
19057	80.77	87.32	84.51	82.41	88.25	87.5	85.19	85.42	81	92.91	98.48
19058	86.71	84.79	83.86	80.09	88.69	85.42	77.78	86.11	71	87.82	96.97
19059	70.34	80.08	69.02	60.65	77.1	73.96	55.56	70.84	72	79.75	87.88
19060	81.43	85.42	87.73	80.09	90.68	91.67	92.59	86.34	80	93.55	90.91
19061	94.59	88.97	87.73	86.11	91.39	85.42	85.19	91.67	73.5	93.21	90.91
19062	83.3	85.83	77.41	81.94	84.41	91.67	85.19	88.43	84	94.49	90.91
19063	90.05	91.89	89.02	83.8	92.16	91.67	85.19	93.29	76	92.35	98.48
19064	88.72	87	83.23	78.7	88.72	96.88	81.48	90.28	79.5	95.22	92.42
19065	86.45	86.27	87.74	83.33	89.31	88.54	81.48	89.58	75	90.6	90.91
19066	82.04	91.03	85.8	87.96	89.88	92.71	81.48	88.43	71	93.55	87.88
19067	90.25	94.28	92.24	83.33	91.73	92.71	77.78	92.36	87.5	95.22	98.48
19068	78.09	83.78	78.72	75.93	84.3	90.63	77.78	85.19	81.5	90.98	96.97
19069	83.18	87.64	74.22	78.24	87.74	93.75	81.48	92.13	72.5	90.69	93.94
19070	81.63	83.06	75.49	71.3	82.65	87.5	74.07	81.25	74.5	81.67	89.39
19071	78.29	75.72	69.66	70.37	78.39	79.17	74.07	81.25	66.5	78.25	90.91
19072	92.66	93.59	92.26	88.89	90.14	94.79	88.89	90.51	86	94.74	93.94
19073	88.85	87.48	86.46	75.46	89.66	82.29	74.07	86.81	72.5	90.05	92.42
19074	94.06	92.49	89.03	87.96	92.41	95.83	92.59	93.29	79	96.33	90.91
19075	83.1	90.7	84.52	83.8	89.05	89.58	74.07	86.81	80	92.35	90.91
19076	80.57	86.51	81.3	70.37	84.3	80.21	66.67	81.48	72.5	83.51	93.94
19077	85.71	82.74	82.56	75	92.11	87.5	81.48	83.11	69.5	89.62	89.39
19078	87.52	88.32	84.52	73.15	88.37	87.5	85.19	85.65	76	86.07	93.94
19079	76.89	83.22	68.38	68.52	82.07	78.13	77.78	86.35	76	93.55	87.88
19080	75.76	80.52	72.87	69.44	77.64	82.29	81.48	81.49	77.5	84.87	84.85
19081	90.39	91.01	81.96	81.48	91.16	87.5	81.48	89.12	83.5	90.13	93.94
19082	87.92	88.42	88.38	87.96	92.64	92.71	77.78	89.35	81.5	92.52	95.45
19083	87.38	85.23	84.5	83.33	92.37	90.63	70.37	88.19	75	92.99	93.94
19084	86.65	90.78	89.68	83.8	93.29	85.42	77.78	87.96	76.5	91.63	93.94
19085	73.82	78.43	83.25	50	83.79	40.63	51.85	58.8	49	79.02	80.3
19086	83.44	85.67	77.43	73.61	84.35	83.33	77.78	85.42	73.5	86.93	87.88
19087	73.22	68.72	65.81	62.04	79.88	72.92	70.37	77.55	64	80.39	89.39
19088	86.05	88.13	87.74	75.93	85.97	85.42	74.07	86.81	82	87.01	92.42
19089	76.49	81.31	75.5	69.44	78.95	71.88	59.26	76.86	72.5	84.7	84.85
19090	76.75	83.5	70.31	71.3	81.7	79.17	74.07	78.47	62.5	83.33	80.3
19091	68.81	78.49	77.42	71.3	83.35	80.21	59.26	81.25	70	85.34	93.94
19092	89.39	87.13	88.39	75.93	86.49	91.67	81.48	88.2	84	88.68	95.45
19093	82.04	83.33	83.23	73.15	82.54	87.5	88.89	88.66	78	87.18	90.91
19094	87.65	85.87	88.37	80.09	86	92.71	85.19	88.89	82	93.38	95.45
19095	88.65	89.99	78.7	81.02	85.85	86.46	70.37	87.5	79	90.05	87.88
19096	88.12	88.35	87.08	76.39	90.6	89.58	85.19	89.12	82	92.35	95.45
19097	93.66	91.82	90.33	84.72	93.29	94.79	92.59	91.9	84.5	92.91	95.45
19098	80.77	83.28	84.51	77.78	84.42	79.17	77.78	85.88	73	88.04	87.88
19099	76.09	78	78.07	66.67	77.62	82.29	77.78	81.72	78	83.59	86.36
19100	89.32	79.7	81.28	62.96	76.91	84.38	81.48	89.35	66.5	84.7	89.39
19101	87.18	87.54	83.21	80.09	84.46	92.71	77.78	87.73	85.5	89.49	93.94
19102	85.78	84.6	82.59	81.02	86.04	92.71	85.19	90.28	79	91.63	92.42
19103	79.36	80.07	80.61	64.35	80.34	80.21	66.67	84.26	70.5	82.4	89.39
19104	87.25	91.91	88.42	76.85	86.11	93.75	85.19	88.43	86	91.97	90.91
19105	82.84	82.83	87.76	73.15	91.8	87.5	74.07	88.43	79.5	87.65	95.45
19106	86.18	86.51	81.95	81.02	86.01	88.54	81.48	85.42	75	90.86	92.42
19107	85.58	86.84	89.03	85.19	89.58	91.67	81.48	87.96	80	93.94	96.97
19108	84.78	88.44	83.84	82.41	83.5	87.5	81.48	84.96	86	90.52	92.42
19109	91.65	92.66	90.33	81.94	91.55	89.58	88.89	88.89	79	92.27	93.94
19110	80.43	83.11	76.77	75	82.46
19111	86.71	83.81	84.51	82.41	88.04	91.67	85.19	87.97	79	89.53	96.97
19112	90.79	86.16	85.17	74.07	86.16	85.42	81.48	86.58	82	90.6	86.36
19113	83.98	84.96	82.59	80.09	86.13	86.46	77.78	89.58	81	90.34	93.94
19114	85.04	84.58	81.92	78.24	75.66	82.29	74.07	83.57	73	87.31	93.94
19115	86.91	91.06	85.81	84.26	90.89	92.71	85.19	90.51	87	95.69	96.97
19116	86.98	85.34	83.87	78.24	83.18	87.5	81.48	86.34	76	90.05	89.39
19117	84.7	83.85	83.88	75.46	85.99	86.46	74.07	83.8	67	83.81	87.88
19118	86.98	89.11	87.75	78.7	90.44	93.75	81.48	89.58	73	90.6	93.94
19119	82.31	76.96	81.31	68.98	85.39	90.63	88.89	89.82	78.5	88.04	87.88
19120	87.58	86.68	79.33	77.78	82.96	88.54	70.37	87.73	73.5	92.61	95.45
20001	87.72	65	82.07	61	70.89	70	62.84	73.45	64.2	77.34	53
20002	74.26	56.67	63.11	57	67.89	68	55.19	73.42	60.23	79.9	51
20003	80.43	60.33	74.66	47.5	61.61	64	68.31	78.25	64.77	74.81	54
20004	88.33	73.67	95.86	67	77.94	87	83.06	89.93	74.43	90.86	60
20005	72.22	64	80.81	63	77.19	71	67.76	78.25	69.89	80.56	54
20006	91.42	77	92.99	65.5	84.23	83	84.15	86.26	75.57	90.99	60
20007	76.98	57.33	72.31	52	62.63	70	69.95	67.94	55.11	67.19	46
20008	91.24	70.33	84.61	69	76.16	87	84.15	87.88	72.16	87.29	57
20009	95.99	80.67	91.5	71.5	84.89	86	89.07	87.19	73.86	87.82	62
20010	83.02	60.67	76.62	60.5	71.84	73	70.49	80.54	63.07	83.63	55
20011	83.95	63.67	76.56	61.5	67.7	78	62.84	81.03	62.5	80.94	52
20012	81.98	52	56.14	50	71.46	69	65.03	69.75	59.66	74.23	49
20013	90.55	73	89.6	69	82.82	88	85.79	86.26	78.41	81.34	57
20014	93.03	76.33	92.13	73	84.23	91	80.87	87.63	78.41	90.61	60
20015	86.18	71.67	87.18	71	83.11	88	84.15	91.06	72.73	87.55	62
20016	91.48	69.33	87.93	68.5	77.57	86	83.61	86.3	66.48	83.19	54
20017	92.59	72	89.19	63	78.6	90	79.78	86.26	76.7	86.1	57
20018	96.54	78	93.22	74.5	82.35	88	88.52	89.93	78.98	91.14	59
20019	93.52	75.33	88.74	71	81.04	84	83.61	86.95	73.3	84.91	62
20020	89.57	72.67	84.72	68.5	82.26	81	80.33	83.28	68.18	87.7	50
20021	84.32	64.67	67.65	62.5	64.31	55	65.03	69.95	59.09	66.79	44
20022	75.8	59	67.72	58.5	61.97	67	67.76	68.38	51.14	74.71	48
20023	92.35	75	91.61	72.5	83.76	89	79.78	88.12	72.73	90.74	57
20024	85.68	67	73.91	55	73.33	86	75.41	81.47	69.32	81.87	57
20025	94.69	74	91.09	71.5	82.72	89	78.69	89.25	73.3	86.1	60
20026	91.91	73.67	87.59	68	83.01	90	83.61	86.47	80.68	91.01	63
20027	97.04	75	89.37	72	84.42	91	81.42	82.15	77.84	84.79	63
20028	95.43	78.33	91.5	72.5	89.96	89	92.35	90.37	82.95	91.8	64
20029	90.55	73.67	93.11	69.5	85.55	95	88.52	86.26	71.59	91.64	61
20030	87.96	73.33	88.86	69	80.38	87	87.43	84.21	80.68	86.35	59
20031	78.09	68.67	76.33	58	72.58	59	67.76	76.19	59.66	78.59	51
20032	96.36	81	94.6	73.5	89.86	94	90.16	90.62	84.09	91.93	61
20033	93.02	81.33	93.74	73	86.2	90	85.79	94.52	88.07	90.74	63
20034	94.69	76.67	92.48	70	79.82	82	80.87	86.51	65.34	86.38	64
20035	85.62	72.67	88.86	68.5	71.46	79	79.78	80.54	74.43	87.95	46
20036	84.94	65.33	72.71	61	64.05	70	72.13	80.06	56.82	79.24	50
20037	97.66	80.67	91.73	74	93.15	94	93.99	92.23	79.55	93.4	61
20038	91.3	69.67	83.74	70	77.94	80	71.04	80.54	71.59	81.07	61
20039	90.8	69.33	84.83	65	78.5	81	79.78	85.34	69.32	86.92	56
20040	85.49	60.67	88.22	64	82.16	78	73.77	81.91	70.45	80	59
20041	91.17	67.67	84.38	58	76.72	80	79.78	81.67	64.77	83.32	55
20042	92.47	79.33	94.37	76	89.4	91	89.62	94.52	84.66	92.33	63
20043	97.65	81.67	96.61	77	81.62	96	95.63	91.5	84.09	91.8	65
20044	89.69	71.67	89.08	69	83.11	87	86.89	84.01	76.14	81.6	62
20045	91.24	74	82.71	59.5	78.69	87	79.23	87.88	68.75	86.1	60
20046	86.24	73	88.68	69.5	72.96	82	81.42	84.69	77.27	84.53	58
20047	78.95	65	83.86	63.5	70.89	67	67.21	74.58	58.52	80.69	54
20048	91.24	76	92.99	70.5	82.35	88	78.69	85.14	67.61	90.61	64
20049	83.15	66.33	81.44	64	78.41	72	83.61	87.19	63.64	84.13	61
20050	92.78	71	90.58	66	80.47	83	78.14	80.1	59.66	85.85	58
20051	81.54	67.67	81.55	60.5	74.09	77	79.78	82.6	71.59	82.25	59
20052	68.77	56.67	65.7	44	49.68
20053	91.48	73.33	85.58	67	81.04	84	83.61	83.28	81.25	83.44	56
20054	96.61	75	94.26	70	82.35	95	91.26	88.56	70.45	89.67	59
20055	93.08	80	91.61	76	91.27	94	89.62	89.69	81.82	91.8	64
20056	94.75	80	90.24	74	87.42	88	85.25	86.02	83.52	91.8	58
20057	79.32	60.67	67.83	54	66.85	45	57.38	68.18	51.7	76.4	48
20058	90.99	73	86.73	69.5	75.21	90	78.69	78.93	72.73	84.26	57
20059	95.31	81.67	93.74	76.5	85.45	95	91.8	93.84	84.66	90.61	64
20060	84.26	63.67	76.1	59	63.19	58	49.73	67.01	57.39	74.86	48
20061	72.71	59.33	67.01	51.5	58.78	64	68.31	71.36	73.3	74.33	50
20062	98.27	82	92.48	71	91.83	92	87.43	95.21	84.66	93.93	65
20063	80.31	63	76.78	61	68.55	69	63.39	76.6	65.34	77.4	57
20064	95.37	79.33	94.49	74.5	85.55	88	83.61	88.12	86.93	90.36	53
20065	80.18	66	74.84	60	77.19	82	74.86	80.54	67.61	80.94	60
20066	91.42	70	87.82	69.5	78.03	88	85.25	83.04	65.34	83.85	57
20067	84.94	64.33	81.73	62	71.36	70	76.5	78.45	55.11	83.6	53
20068	89.01	71.67	89.37	65	82.54	85	86.89	86.02	77.84	83.19	59
20069	84.44	72.33	85.06	66	77.19	74	77.6	84.21	73.3	78.56	55
20070	89.94	65.67	90.35	68	81.6	81	80.87	82.6	72.16	88.48	55
20071	88.46	72	90.69	57	78.6	72	81.42	79.38	69.89	85.44	56
20072	91.24	71	84.72	64	81.79	82	83.06	83.04	81.82	88.1	55
20073	92.53	77	91.5	73.5	85.55	90	91.26	92.23	84.66	90.48	65
20074	94.26	77	92.25	73	86.86	87	87.98	84.21	84.09	92.59	62
20075	95.19	75.33	88.97	73.5	85.55	87	84.15	86.26	77.84	86.23	61
20076	92.1	74	91.5	66.5	81.13	82	87.43	87.39	70.45	85.69	61
20077	93.02	78.67	93.74	71.5	82.91	90	83.61	88.32	84.09	92.33	63
20078	83.21	59.67	75.4	55.5	74.75	84	74.32	83.52	72.73	80.56	55
20079	86.05	72	92.36	69.5	77.94	89	83.61	89.49	89.2	91.14	62
20080	83.27	59	78.68	55.5	67.99	73	75.41	69.51	70.45	77.62	53
20081	89.51	74.67	86.96	68.5	80.47	89	88.52	84.01	77.84	89.14	62
20082	78.76	59	70.52	54.5	67.6	71	66.67	69.99	61.93	83.19	48
20083	80.37	59.33	75.18	60.5	70.89	69	73.77	69.75	47.73	78	43
20084	88.4	66.33	73.34	54.5	65.82	63	68.31	67.21	57.39	79.87	56
20085	92.96	73	87.36	66	84.89	85	85.25	83.97	71.59	88.61	55
20086	98.27	83.33	97.13	77	93.9	95	96.72	93.36	85.23	94.71	65
20087	94.2	69.67	81.73	67.5	77.38	78	78.69	82.84	79.55	79.9	62
20088	97.1	83.67	94.26	78	95.59	96	98.36	94.97	90.34	95.5	64
20089	94.2	68.33	87.07	67.5	75.77	79	77.6	79.14	65.91	79.47	57
20090	77.9	60	76.78	60.5	71.92	75	68.85	74.99	49.43	73.01	57
20091	88.89	70.33	87.36	59.5	72.21	74	81.97	83.52	71.02	82.81	60
20092	93.02	76.67	86.1	67	83.11	79	84.15	86.02	73.86	89.55	59
20093	94.2	76.33	91.73	72	83.01	87	79.78	86.95	81.82	88.89	59
20094	86.73	67.67	78.79	67	78.6	86	85.25	83.04	71.59	84.26	58
20095	84.26	61.33	83.11	66	75.97	67	72.68	80.99	62.5	82.13	58
20096	90.62	61.33	72.24	51	77.57	78	71.04	79.14	63.64	70.89	57
20097	93.52	72	90.24	65.5	83.67	87	80.87	87.63	85.23	87.57	59
20098	80.8	59.67	75.81	50.5	62.17	69	62.3	66.33	47.16	71.01	48
20099	94.75	79.33	96.61	78	90.61	95	93.99	91.99	84.66	90.61	65
20100	94.2	79	91.09	74	86.2	91	86.89	83.73	76.7	90.08	61
20101	95.31	79.33	95.64	75.5	84.23	93	90.71	88.8	78.98	92.33	60
20102	86.54	71.33	88.34	65.5	76.16	82	79.23	84.65	75	84.91	53
20103	97.59	80	97.02	75.5	91.74	91	93.44	89.93	84.66	93.52	64
20104	97.03	79	89.71	68.5	85.64	87	86.34	89.49	72.73	90.08	61
20105	81.85	71	85.76	71	77.94	85	71.04	74.79	56.82	67.69	40
20106
20107
20108
